# Supplementary material for: Deathly Silent: Exploring the Global Lack of Data Relating to Stranded Cetacean Euthanasia
Source: Animals (Basel). 2021 May 19;11(5):1460. doi: 10.3390/ani11051460 (PMC8161157; doi:10.3390/ani11051460)
Supplement: Supplementary file 1 [file animals-11-01460-s001.zip]

Archive with 1 entries (1 files):
- animals-1185152-supplementary.pdf
